# Supplementary material for: Antifungal Activity and Biochemical Profiling of Exudates from Germinating Maize Nostrano di Storo Local Variety
Source: Plants (Basel). 2022 Sep 19;11(18):2435. doi: 10.3390/plants11182435 (PMC9505497; doi:10.3390/plants11182435)
Supplement: Supplementary file 1 [file plants-11-02435-s001.zip]

Archive with 1 entries (1 files):
- plants-1878423-supplementary.pdf
